# Supplementary material for: Ecological, Social, and Other Environmental Determinants of Dengue Vector Abundance in Urban and Rural Areas of Northeastern Thailand
Source: Int J Environ Res Public Health. 2021 Jun 2;18(11):5971. doi: 10.3390/ijerph18115971 (PMC8199701; doi:10.3390/ijerph18115971)
Supplement: Supplementary file 1 [file ijerph-18-05971-s001.zip]

Archive with 1 entries (1 files):
- ijerph-1213494-supplementary.pdf
